# Supplementary material for: Epigenetic Regulation of Galectin-1 and Galectin-3 in Osteoporosis: A Pilot Study in Patients Undergoing Total Joint Arthroplasty
Source: Cells. 2026 Jun 21;15(12):1119. doi: 10.3390/cells15121119 (PMC13296777; doi:10.3390/cells15121119)
Supplement: Supplementary file 1 [file cells-15-01119-s001.zip]

Archive with 1 entries (1 files):
- cells-4341108-supplementary.pdf
